# Supplementary material for: Moderate Alcohol Consumption and Risk of Depression: A Longitudinal Analysis in Community-Dwelling Older Adults
Source: Nutrients. 2025 Aug 20;17(16):2688. doi: 10.3390/nu17162688 (PMC12389151; doi:10.3390/nu17162688)
Supplement: Supplementary file 1 [file nutrients-17-02688-s001.zip]

Archive with 1 entries (1 files):
- nutrients-3802032-supplementary.pdf
